# Supplementary material for: New Coleoptera records from New Brunswick, Canada: Silvanidae and Laemophloeidae
Source: Zookeys. 2012 Apr 4;(179):157–68. doi: 10.3897/zookeys.179.2600 (PMC3337059; doi:10.3897/zookeys.179.2600)
Supplement: XML Treatment for Ahasverus longulus [file zookeys.179.2600-treatment3.xml]

<!DOCTYPE tp:taxon-treatment
  PUBLIC "-//TaxonX//DTD Taxonomic Treatment Publishing DTD v0 20100105//EN" "tax-treatment-NSO.dtd">
<tp:taxon-treatment xmlns:tp="http://www.plazi.org/taxpub"><tp:treatment-meta><mixed-citation publication-type="journal"><person-group><name><surname>Webster</surname><given-names>Reginald P.</given-names></name><name><surname>Sweeney</surname><given-names>Jon D.</given-names></name><name><surname>deMerchant</surname><given-names>Ian</given-names></name></person-group><article-title>New Coleoptera records from New Brunswick, Canada: Silvanidae and Laemophloeidae</article-title><source>Zookeys</source><day>4</day><month>4</month><year>2012</year><volume>2012</volume><issue>179</issue><fpage>157</fpage><lpage>168</lpage><pub-id pub-id-type="doi">10.3897/zookeys.179.2600</pub-id></mixed-citation></tp:treatment-meta><tp:nomenclature><tp:taxon-name>
                            <tp:taxon-name-part taxon-name-part-type="genus">Ahasverus</tp:taxon-name-part>
                            <tp:taxon-name-part taxon-name-part-type="species">longulus</tp:taxon-name-part>
                        <object-id xmlns:xlink="http://www.w3.org/1999/xlink" xlink:type="simple">http://species-id.net/wiki/Ahasverus_longulus</object-id>
                        </tp:taxon-name><tp:taxon-authority>(Blatchley, 1910)**</tp:taxon-authority><xref ref-type="fig" rid="F3">Map 3</xref></tp:nomenclature><tp:treatment-sec sec-type="Material examined"><title>Material examined.</title><p><bold>New Brunswick, York Co.</bold>, Charters Settlement, <named-content xmlns:xlink="http://www.w3.org/1999/xlink" content-type="dwc:verbatimCoordinates" xlink:type="simple">45.8428°N, 66.7279°W</named-content>, 23.VI.2004, R. P. Webster &amp; H. Goulet, small sedge marsh in moist grass litter (1, RWC); Charters Settlement, <named-content xmlns:xlink="http://www.w3.org/1999/xlink" content-type="dwc:verbatimCoordinates" xlink:type="simple">45.8267°N, 66.7343°W</named-content>, 14.V.2005, R. P. Webster, margin of <italic><tp:taxon-name>Carex</tp:taxon-name></italic> marsh/fen, in sphagnum and leaf litter at base of tree (1, RWC); 9.0 km W of Tracy off Rt. 645, <named-content xmlns:xlink="http://www.w3.org/1999/xlink" content-type="dwc:verbatimCoordinates" xlink:type="simple">45.6889°N, 66.8002°W</named-content>, 5.IV.2010, R. P. Webster, old beaver flowage, in grass litter on clay soil near small stream (1, RWC).</p></tp:treatment-sec><tp:treatment-sec sec-type="Collection and habitat data"><title>Collection and habitat data.</title><p><italic><tp:taxon-name>Ahasverus longulus</tp:taxon-name></italic> was found in <italic><tp:taxon-name>Carex</tp:taxon-name></italic> marshes and in an old beaver (<italic><tp:taxon-name>Castor canadensis</tp:taxon-name></italic> Kuhl) flowage. Adults were sifted from grass litter and sphagnum and leaf litter at the base of a tree during May and June.</p></tp:treatment-sec><tp:treatment-sec sec-type="Distribution in Canada and Alaska"><title>Distribution in Canada and Alaska.</title><p>ON, QC, <bold>NB</bold> (<xref ref-type="bibr" rid="B2">Bousquet 1991</xref>). <italic><tp:taxon-name>Ahasverus longulus</tp:taxon-name></italic> was included in Bousquet’s (1991) checklist. However, no voucher specimens or published records could be found to support the record, and consequently, Makja (2008) removed the species from the faunal list of New Brunswick. In view of the above records, the species is re-instated to the faunal list of the province.</p><fig id="F3" position="float" orientation="portrait"><label>Map 3.</label><caption><p>Collection localities in New Brunswick, Canada of <italic><tp:taxon-name>Ahasverus longulus</tp:taxon-name></italic>.</p></caption><graphic xmlns:xlink="http://www.w3.org/1999/xlink" xlink:href="ZooKeys-179-157-g003.jpg" position="float" orientation="portrait" xlink:type="simple"/></fig></tp:treatment-sec><ref-list><ref id="B2"><mixed-citation xmlns:xlink="http://www.w3.org/1999/xlink" xlink:type="simple"><person-group><name name-style="western"><surname>Bousquet</surname><given-names>Y</given-names></name></person-group> (<year>1991</year>)<article-title> Family Cucujidae: Flat bark beetles.</article-title> In: <person-group><name name-style="western"><surname>Bousquet</surname><given-names>Y</given-names></name></person-group> (<role>Ed</role>). <issue-title>Checklist of beetles of Canada and Alaska.</issue-title><source>Publication 1861/E, Agriculture Canada, Research Branch, Ottawa, Ontario</source>: <fpage>219</fpage>-<lpage>220</lpage>.</mixed-citation></ref></ref-list></tp:taxon-treatment>
