# Supplementary material for: New Coleoptera records from New Brunswick, Canada: Silvanidae and Laemophloeidae
Source: Zookeys. 2012 Apr 4;(179):157–68. doi: 10.3897/zookeys.179.2600 (PMC3337059; doi:10.3897/zookeys.179.2600)
Supplement: XML Treatment for Charaphloeus convexulus [file zookeys.179.2600-treatment4.xml]

<!DOCTYPE tp:taxon-treatment
  PUBLIC "-//TaxonX//DTD Taxonomic Treatment Publishing DTD v0 20100105//EN" "tax-treatment-NSO.dtd">
<tp:taxon-treatment xmlns:tp="http://www.plazi.org/taxpub"><tp:treatment-meta><mixed-citation publication-type="journal"><person-group><name><surname>Webster</surname><given-names>Reginald P.</given-names></name><name><surname>Sweeney</surname><given-names>Jon D.</given-names></name><name><surname>deMerchant</surname><given-names>Ian</given-names></name></person-group><article-title>New Coleoptera records from New Brunswick, Canada: Silvanidae and Laemophloeidae</article-title><source>Zookeys</source><day>4</day><month>4</month><year>2012</year><volume>2012</volume><issue>179</issue><fpage>157</fpage><lpage>168</lpage><pub-id pub-id-type="doi">10.3897/zookeys.179.2600</pub-id></mixed-citation></tp:treatment-meta><tp:nomenclature><tp:taxon-name>
                            <tp:taxon-name-part taxon-name-part-type="genus">Charaphloeus</tp:taxon-name-part>
                            <tp:taxon-name-part taxon-name-part-type="species">convexulus</tp:taxon-name-part>
                        <object-id xmlns:xlink="http://www.w3.org/1999/xlink" xlink:type="simple">http://species-id.net/wiki/Charaphloeus_convexulus</object-id>
                        </tp:taxon-name><tp:taxon-authority>(LeConte, 1879)</tp:taxon-authority><xref ref-type="fig" rid="F4">Map 4</xref></tp:nomenclature><tp:treatment-sec sec-type="Material examined"><title>Material examined.</title><p><bold>New Brunswick, Carleton Co.</bold>, Jackson Falls, Bell Forest, <named-content xmlns:xlink="http://www.w3.org/1999/xlink" content-type="dwc:verbatimCoordinates" xlink:type="simple">46.2200°N, 67.7231°W</named-content>, 23–28.IV.2009, 28.IV–9.V.2009, 9–14.V.2009, R. Webster &amp; M.-A. Giguère, mature hardwood forest, Lindgren funnel traps (8, AFC, RWC). <bold>Queens Co.</bold>, Cranberry Lake P.N.A, <named-content xmlns:xlink="http://www.w3.org/1999/xlink" content-type="dwc:verbatimCoordinates" xlink:type="simple">46.1125°N, 65.6075°W</named-content>, 24.IV-5.V.2009, 5–12.V.2009, 21–27.V.2009, R. Webster &amp; M.-A. Giguère, old red oak forest, Lindgren funnel traps (10, AFC, NBM, RWC). <bold>Sunbury Co.</bold>, Acadia <!--PageBreak-->Research Forest, <named-content xmlns:xlink="http://www.w3.org/1999/xlink" content-type="dwc:verbatimCoordinates" xlink:type="simple">45.9866°N, 66.3841°W</named-content>, 25.V–2.VI.2009, R. Webster &amp; M.-A. Giguère, mature (110 year-old) red spruce forest with scattered red maple and balsam fir, Lindgren funnel trap (1, RWC). <bold>York Co.</bold>, Charters Settlement, <named-content xmlns:xlink="http://www.w3.org/1999/xlink" content-type="dwc:verbatimCoordinates" xlink:type="simple">45.8395°N, 66.7391°W</named-content>, 6.V.2008, R. P. Webster, mixed forest, in flight during warm (20°C) evening (1, RWC); same locality data and collector but 23–27.V.2009, mixed forest, Lindgren funnel trap (1, RWC); 15 km W of Tracy off Rt. 645, <named-content xmlns:xlink="http://www.w3.org/1999/xlink" content-type="dwc:verbatimCoordinates" xlink:type="simple">45.6848°N, 66.8821°W</named-content>, 25.IV–4.V.2009, R. Webster &amp; M.-A. Giguère, old red pine forest, Lindgren funnel trap (1, AFC);14 km WSW of Tracy, S of Rt. 645, <named-content xmlns:xlink="http://www.w3.org/1999/xlink" content-type="dwc:verbatimCoordinates" xlink:type="simple">45.6741°N, 66.8661°W</named-content>, 25.V–2.VI.2010, R. Webster &amp; C. MacKay, old mixed forest with red and white spruce, red and white pine, balsam fir, eastern white cedar, red maple, and <italic><tp:taxon-name>Populus</tp:taxon-name></italic> sp., Lindgren funnel trap (1, AFC).</p></tp:treatment-sec><tp:treatment-sec sec-type="Collection and habitat data"><title>Collection and habitat data.</title><p><italic><tp:taxon-name>Charaphloeus convexulus</tp:taxon-name></italic> was found in various forest types in New Brunswick, including mature hardwood forests, an old red oak forest, mixed forests, a red spruce forest, and an old-growth red pine forest. However, this species was most frequently collected in hardwood forests. Most adults were captured in Lindgren funnel traps. One individual was captured with an aerial net during a warm evening. Adults were collected during April, May, and June (most during May). This species usually occurs under bark (<xref ref-type="bibr" rid="B8">Thomas 1993</xref>).</p></tp:treatment-sec><tp:treatment-sec sec-type="Distribution in Canada and Alaska"><title>Distribution in Canada and Alaska.</title><p>ON, <bold>NB</bold>, NS (<xref ref-type="bibr" rid="B2">Bousquet 1991</xref>; <xref ref-type="bibr" rid="B6">Majka 2008</xref>).</p><fig id="F4" position="float" orientation="portrait"><label>Map 4.</label><caption><p>Collection localities in New Brunswick, Canada of <italic><tp:taxon-name>Charaphloeus convexulus</tp:taxon-name></italic>.</p></caption><graphic xmlns:xlink="http://www.w3.org/1999/xlink" xlink:href="ZooKeys-179-157-g004.jpg" position="float" orientation="portrait" xlink:type="simple"/></fig></tp:treatment-sec><ref-list><ref id="B8"><mixed-citation xmlns:xlink="http://www.w3.org/1999/xlink" xlink:type="simple"><person-group><name name-style="western"><surname>Thomas</surname><given-names>MC</given-names></name></person-group> (<year>1993</year>)<source> The Flat Bark Beetles of Florida (Coleoptera: Silvanidae, Passandridae, and Laemophloeidae). Arthropods of Florida and Neighboring Land, Volume 15.</source><publisher-name>Florida Department of Agriculture &amp; Consumer Services, Gainesville</publisher-name>, <publisher-loc>Florida</publisher-loc>, <lpage>101</lpage> pp.</mixed-citation></ref><ref id="B2"><mixed-citation xmlns:xlink="http://www.w3.org/1999/xlink" xlink:type="simple"><person-group><name name-style="western"><surname>Bousquet</surname><given-names>Y</given-names></name></person-group> (<year>1991</year>)<article-title> Family Cucujidae: Flat bark beetles.</article-title> In: <person-group><name name-style="western"><surname>Bousquet</surname><given-names>Y</given-names></name></person-group> (<role>Ed</role>). <issue-title>Checklist of beetles of Canada and Alaska.</issue-title><source>Publication 1861/E, Agriculture Canada, Research Branch, Ottawa, Ontario</source>: <fpage>219</fpage>-<lpage>220</lpage>.</mixed-citation></ref><ref id="B6"><mixed-citation xmlns:xlink="http://www.w3.org/1999/xlink" xlink:type="simple"><person-group><name name-style="western"><surname>Majka</surname><given-names>CG</given-names></name></person-group> (<year>2008</year>)<article-title> The flat bark beetles (Coleoptera: Silvanidae, Cucujidae, Laemophloeidae) of Atlantic Canada.</article-title><source>ZooKeys </source><volume>2</volume>: <fpage>221</fpage>-<lpage>238</lpage>. doi: <ext-link ext-link-type="uri" xlink:href="http://dx.doi.org/10.3897/zookeys.2.14" xlink:type="simple">10.3897/zookeys.2.14</ext-link></mixed-citation></ref></ref-list></tp:taxon-treatment>
