# Supplementary material for: New Coleoptera records from New Brunswick, Canada: Silvanidae and Laemophloeidae
Source: Zookeys. 2012 Apr 4;(179):157–68. doi: 10.3897/zookeys.179.2600 (PMC3337059; doi:10.3897/zookeys.179.2600)
Supplement: XML Treatment for Charaphloeus [file zookeys.179.2600-treatment5.xml]

<!DOCTYPE tp:taxon-treatment
  PUBLIC "-//TaxonX//DTD Taxonomic Treatment Publishing DTD v0 20100105//EN" "tax-treatment-NSO.dtd">
<tp:taxon-treatment xmlns:tp="http://www.plazi.org/taxpub"><tp:treatment-meta><mixed-citation publication-type="journal"><person-group><name><surname>Webster</surname><given-names>Reginald P.</given-names></name><name><surname>Sweeney</surname><given-names>Jon D.</given-names></name><name><surname>deMerchant</surname><given-names>Ian</given-names></name></person-group><article-title>New Coleoptera records from New Brunswick, Canada: Silvanidae and Laemophloeidae</article-title><source>Zookeys</source><day>4</day><month>4</month><year>2012</year><volume>2012</volume><issue>179</issue><fpage>157</fpage><lpage>168</lpage><pub-id pub-id-type="doi">10.3897/zookeys.179.2600</pub-id></mixed-citation></tp:treatment-meta><tp:nomenclature><tp:taxon-name>
                            <tp:taxon-name-part taxon-name-part-type="genus">Charaphloeus</tp:taxon-name-part>
                        </tp:taxon-name><tp:taxon-status xmlns:xlink="http://www.w3.org/1999/xlink" xlink:type="simple">undescribed species (near adustus)</tp:taxon-status><xref ref-type="fig" rid="F5">Map 5</xref></tp:nomenclature><tp:treatment-sec sec-type="Material examined"><title>Material examined.</title><p><bold>New Brunswick, Carleton Co.</bold>, Meduxnekeag Valley Nature Preserve, <named-content xmlns:xlink="http://www.w3.org/1999/xlink" content-type="dwc:verbatimCoordinates" xlink:type="simple">46.1890°N, 67.6766°W</named-content>, 8.VI.2008, R. P. Webster &amp; M.-A. Giguère, floodplain forest, on flowers of <italic><tp:taxon-name>Prunus virginiana</tp:taxon-name></italic> (2, RWC). <bold>Charlotte Co.</bold>, 10 km NW of New River Beach, <named-content xmlns:xlink="http://www.w3.org/1999/xlink" content-type="dwc:verbatimCoordinates" xlink:type="simple">45.2110°N, 66.6170°W</named-content>, 17–31.V.2010, R. Webster &amp; C. MacKay, old growth eastern white cedar forest, Lindgren funnel trap (1, RWC). <bold>Queens Co.</bold>, Grand Lake Meadows P.N.A., <named-content xmlns:xlink="http://www.w3.org/1999/xlink" content-type="dwc:verbatimCoordinates" xlink:type="simple">45.8227°N, 66.1209°W</named-content>, 10–31.V.2010, 31.V-15.VI..2010, R. Webster &amp; C. MacKay, old silver maple forest with green ash and seasonally flooded marsh, Lindgren funnel traps (2, RWC); Cranberry Lake P.N.A, <named-content xmlns:xlink="http://www.w3.org/1999/xlink" content-type="dwc:verbatimCoordinates" xlink:type="simple">46.1125°N, 65.6075°W</named-content>, 13–25.V.2011, M. Roy &amp; V. Webster, old red oak forest, Lindgren funnel trap (1, RWC). <bold>Sunbury Co.</bold>, Acadia Research Forest, <named-content xmlns:xlink="http://www.w3.org/1999/xlink" content-type="dwc:verbatimCoordinates" xlink:type="simple">45.9866°N, 66.3841°W</named-content>, 24–30.VI.2009, R. Webster &amp; M.-A. Giguère, mature (110 year-old) red spruce forest with scattered red maple and balsam fir, Lindgren funnel trap (1, RWC). <bold>York Co.</bold>, 15 km W of Tracy off Rt. 645, <named-content xmlns:xlink="http://www.w3.org/1999/xlink" content-type="dwc:verbatimCoordinates" xlink:type="simple">45.6848°N, 66.8821°W</named-content>, 4–11.V.2009, R. Webster &amp; M.-A. Giguère, old red pine forest, Lindgren funnel trap (1, RWC); Charters Settlement, <named-content xmlns:xlink="http://www.w3.org/1999/xlink" content-type="dwc:verbatimCoordinates" xlink:type="simple">45.8395°N, 66.7391°W</named-content>, 2.V.2010, R. P. Webster, mixed forest, in flight during warm (20°C) evening, 16:30–20:00 h (1, RWC).</p></tp:treatment-sec><tp:treatment-sec sec-type="Collection and habitat data"><title>Collection and habitat data.</title><p>Most adults were captured in Lindgren funnel traps in a silver maple (<italic><tp:taxon-name>Acer saccharinum</tp:taxon-name></italic> L.) forest, an old-growth eastern white cedar forest, a red spruce forest, an old red pine forest, and a mixed forest. A few adults were co<!--PageBreak-->llected from flowers of <italic><tp:taxon-name>Prunus virginiana</tp:taxon-name></italic> L. in a floodplain forest, and one was collected with an aerial net during an evening flight. Adults were collected during May and June.</p></tp:treatment-sec><tp:treatment-sec sec-type="Distribution in Canada and Alaska"><title>Distribution in Canada and Alaska.</title><p><bold>NB</bold>, NS (<xref ref-type="bibr" rid="B6">Majka 2008</xref>). This undescribed species [see key in <xref ref-type="bibr" rid="B4">Downie and Arnett (1996</xref>: 1001) on how to separate from related species] was newly recorded from Canada by <xref ref-type="bibr" rid="B6">Majka (2008)</xref> from a specimen collected in Debert, Colchester Co., Nova Scotia.</p><fig id="F5" position="float" orientation="portrait"><label>Map 5.</label><caption><p>Collection localities in New Brunswick, Canada of <italic><tp:taxon-name>Charaphloeus</tp:taxon-name></italic> undescribed species (near <italic>adustus</italic>).</p></caption><graphic xmlns:xlink="http://www.w3.org/1999/xlink" xlink:href="ZooKeys-179-157-g005.jpg" position="float" orientation="portrait" xlink:type="simple"/></fig></tp:treatment-sec><ref-list><ref id="B6"><mixed-citation xmlns:xlink="http://www.w3.org/1999/xlink" xlink:type="simple"><person-group><name name-style="western"><surname>Majka</surname><given-names>CG</given-names></name></person-group> (<year>2008</year>)<article-title> The flat bark beetles (Coleoptera: Silvanidae, Cucujidae, Laemophloeidae) of Atlantic Canada.</article-title><source>ZooKeys </source><volume>2</volume>: <fpage>221</fpage>-<lpage>238</lpage>. doi: <ext-link ext-link-type="uri" xlink:href="http://dx.doi.org/10.3897/zookeys.2.14" xlink:type="simple">10.3897/zookeys.2.14</ext-link></mixed-citation></ref><ref id="B4"><mixed-citation xmlns:xlink="http://www.w3.org/1999/xlink" xlink:type="simple"><person-group><name name-style="western"><surname>Downie</surname><given-names>NM</given-names></name><name name-style="western"><surname>Arnett</surname><given-names>RH Jr.</given-names></name></person-group> (<year>1996</year>)<source> The Beetles of Northeastern North America, Volumes  1 and 2.</source><publisher-name>Sandhill Crane Press, Gainesville</publisher-name>, <publisher-loc>Florida</publisher-loc>, <lpage>1721</lpage> pp.</mixed-citation></ref></ref-list></tp:taxon-treatment>
