# Supplementary material for: New Coleoptera records from New Brunswick, Canada: Silvanidae and Laemophloeidae
Source: Zookeys. 2012 Apr 4;(179):157–68. doi: 10.3897/zookeys.179.2600 (PMC3337059; doi:10.3897/zookeys.179.2600)
Supplement: XML Treatment for Leptophloeus angustulus [file zookeys.179.2600-treatment7.xml]

<!DOCTYPE tp:taxon-treatment
  PUBLIC "-//TaxonX//DTD Taxonomic Treatment Publishing DTD v0 20100105//EN" "tax-treatment-NSO.dtd">
<tp:taxon-treatment xmlns:tp="http://www.plazi.org/taxpub"><tp:treatment-meta><mixed-citation publication-type="journal"><person-group><name><surname>Webster</surname><given-names>Reginald P.</given-names></name><name><surname>Sweeney</surname><given-names>Jon D.</given-names></name><name><surname>deMerchant</surname><given-names>Ian</given-names></name></person-group><article-title>New Coleoptera records from New Brunswick, Canada: Silvanidae and Laemophloeidae</article-title><source>Zookeys</source><day>4</day><month>4</month><year>2012</year><volume>2012</volume><issue>179</issue><fpage>157</fpage><lpage>168</lpage><pub-id pub-id-type="doi">10.3897/zookeys.179.2600</pub-id></mixed-citation></tp:treatment-meta><tp:nomenclature><tp:taxon-name>
                            <tp:taxon-name-part taxon-name-part-type="genus">Leptophloeus</tp:taxon-name-part>
                            <tp:taxon-name-part taxon-name-part-type="species">angustulus</tp:taxon-name-part>
                        <object-id xmlns:xlink="http://www.w3.org/1999/xlink" xlink:type="simple">http://species-id.net/wiki/Leptophloeus_angustulus</object-id>
                        </tp:taxon-name><tp:taxon-authority>(LeConte, 1866)</tp:taxon-authority><xref ref-type="fig" rid="F7">Map 7</xref></tp:nomenclature><tp:treatment-sec sec-type="Material examined"><title>Material examined.</title><p><bold>New Brunswick, Carleton Co.</bold>, Jackson Falls, Bell Forest, <named-content xmlns:xlink="http://www.w3.org/1999/xlink" content-type="dwc:verbatimCoordinates" xlink:type="simple">46.2200°N, 67.7231°W</named-content>, 19–28.VII.2008, R. P. Webster, mature hardwood forest, Lindgren funnel trap (1, AFC). <bold>Queens Co.</bold>, Grand Lake Meadows P.N.A., <named-content xmlns:xlink="http://www.w3.org/1999/xlink" content-type="dwc:verbatimCoordinates" xlink:type="simple">45.8227°N, 66.1209°W</named-content>, 12–26.VII.2010, R. Webster &amp; C. MacKay, old silver maple forest with green ash and seasonally flooded marsh, Lindgren funnel trap (1, RWC); Cranberry Lake P.N.A, <named-content xmlns:xlink="http://www.w3.org/1999/xlink" content-type="dwc:verbatimCoordinates" xlink:type="simple">46.1125°N, 65.6075°W</named-content>, 7–13.VII.2011, 13–20.VII.2011, 20.VII-4.VIII.2011, 4–18.VIII.2011, M. Roy &amp; V. Webster, old red oak forest, Lindgren funnel traps (5, NBM, RWC).</p></tp:treatment-sec><tp:treatment-sec sec-type="Collection and habitat data"><title>Collection and habitat data.</title><p>This species was captured in Lindgren funnel traps deployed in a silver maple forest, a sugar maple and American beech forest, and an old red oak forest. Two of the specimens were captured in traps in the forest canopy. Adults in New Brunswick were captured during July. This species is apparently a pred<!--PageBreak-->ator of <tp:taxon-name>Scolytinae</tp:taxon-name> and has been collected from oaks infested with <italic><tp:taxon-name>Pseudopityopththorus pruinosus</tp:taxon-name></italic> (Eichoff) in Oklahoma (<xref ref-type="bibr" rid="B8">Thomas 1993</xref>) and from a window trap deployed in a red oak infested with <italic><tp:taxon-name>Pseudopityopththorus minutissimus</tp:taxon-name></italic> (Zimmerman) in Nova Scotia (<xref ref-type="bibr" rid="B7">Majka and Chandler 2009</xref>).</p></tp:treatment-sec><tp:treatment-sec sec-type="Distribution in Canada and Alaska"><title>Distribution in Canada and Alaska.</title><p>NS, <bold>NB</bold> (<xref ref-type="bibr" rid="B7">Majka and Chandler 2009</xref>). <xref ref-type="bibr" rid="B7">Majka and Chandler (2009)</xref> reported this species for the first time for Nova Scotia and Canada (Bridgewater) and the New England States (Odiorne Point, New Hampshire).</p><fig id="F7" position="float" orientation="portrait"><label>Map 7.</label><caption><p>Collection localities in New Brunswick, Canada of <italic><tp:taxon-name>Leptophloeus angustulus</tp:taxon-name></italic>.</p></caption><graphic xmlns:xlink="http://www.w3.org/1999/xlink" xlink:href="ZooKeys-179-157-g007.jpg" position="float" orientation="portrait" xlink:type="simple"/></fig></tp:treatment-sec><ref-list><ref id="B8"><mixed-citation xmlns:xlink="http://www.w3.org/1999/xlink" xlink:type="simple"><person-group><name name-style="western"><surname>Thomas</surname><given-names>MC</given-names></name></person-group> (<year>1993</year>)<source> The Flat Bark Beetles of Florida (Coleoptera: Silvanidae, Passandridae, and Laemophloeidae). Arthropods of Florida and Neighboring Land, Volume 15.</source><publisher-name>Florida Department of Agriculture &amp; Consumer Services, Gainesville</publisher-name>, <publisher-loc>Florida</publisher-loc>, <lpage>101</lpage> pp.</mixed-citation></ref><ref id="B7"><mixed-citation xmlns:xlink="http://www.w3.org/1999/xlink" xlink:type="simple"><person-group><name name-style="western"><surname>Majka</surname><given-names>CG</given-names></name><name name-style="western"><surname>Chandler</surname><given-names>DS</given-names></name></person-group> (<year>2009</year>)<article-title> <italic>Leptophloeus angustulus</italic> (LeConte) (Coleoptera: Laemophloeidae): a new flat bark beetle in Canada and New England.</article-title><source>Journal of the Acadian Entomological Society </source><volume>5</volume>: <fpage>20</fpage>-<lpage>23</lpage>.</mixed-citation></ref></ref-list></tp:taxon-treatment>
