# Supplementary material for: New Coleoptera records from New Brunswick, Canada: Silvanidae and Laemophloeidae
Source: Zookeys. 2012 Apr 4;(179):157–68. doi: 10.3897/zookeys.179.2600 (PMC3337059; doi:10.3897/zookeys.179.2600)
Supplement: XML Treatment for Leptophloeus [file zookeys.179.2600-treatment8.xml]

<!DOCTYPE tp:taxon-treatment
  PUBLIC "-//TaxonX//DTD Taxonomic Treatment Publishing DTD v0 20100105//EN" "tax-treatment-NSO.dtd">
<tp:taxon-treatment xmlns:tp="http://www.plazi.org/taxpub"><tp:treatment-meta><mixed-citation publication-type="journal"><person-group><name><surname>Webster</surname><given-names>Reginald P.</given-names></name><name><surname>Sweeney</surname><given-names>Jon D.</given-names></name><name><surname>deMerchant</surname><given-names>Ian</given-names></name></person-group><article-title>New Coleoptera records from New Brunswick, Canada: Silvanidae and Laemophloeidae</article-title><source>Zookeys</source><day>4</day><month>4</month><year>2012</year><volume>2012</volume><issue>179</issue><fpage>157</fpage><lpage>168</lpage><pub-id pub-id-type="doi">10.3897/zookeys.179.2600</pub-id></mixed-citation></tp:treatment-meta><tp:nomenclature><tp:taxon-name>
                            <tp:taxon-name-part taxon-name-part-type="genus">Leptophloeus</tp:taxon-name-part>
                        </tp:taxon-name><tp:taxon-status xmlns:xlink="http://www.w3.org/1999/xlink" xlink:type="simple">sp.**</tp:taxon-status><xref ref-type="fig" rid="F8">Map 8</xref></tp:nomenclature><tp:treatment-sec sec-type="Material examined"><title>Material examined.</title><p><bold>New Brunswick, Restigouche Co.</bold>, Dionne Brook P.N.A., <named-content xmlns:xlink="http://www.w3.org/1999/xlink" content-type="dwc:verbatimCoordinates" xlink:type="simple">47.9064°N, 68.3441°W</named-content>, 31.V-15.VI.2011, M. Roy &amp; V. Webster, old-growth white spruce and balsam fir forest, Lindgren funnel traps (2, RWC).</p></tp:treatment-sec><tp:treatment-sec sec-type="Collection and habitat data"><title>Collection and habitat data.</title><p>Both adults were captured during June in Lindgren funnel traps deployed in an old-growth white spruce and balsam fir forest.</p></tp:treatment-sec><tp:treatment-sec sec-type="Distribution in Canada and Alaska"><title>Distribution in Canada and Alaska.</title><p>BC, AB, YT, QC, <bold>NB</bold> (<xref ref-type="bibr" rid="B2">Bousquet 1991</xref>). There are specimens in the CNC from AB and YT (Bousquet, personal communication). <xref ref-type="bibr" rid="B2">Bousquet (1991)</xref> reported this species as <italic><tp:taxon-name>Leptophloeus alternans</tp:taxon-name></italic> (Erichson) in the <italic>Checklist of the Beetles of Canada</italic>. However, <xref ref-type="bibr" rid="B8">Thomas (1993)</xref> considered this to be an undescribed species. See <xref ref-type="bibr" rid="B8">Thomas (1993)</xref> for additional comments on the status of this species. There are at least two additional undescribed species from the western United States (<xref ref-type="bibr" rid="B8">Thomas 1993</xref>).</p><fig id="F8" position="float" orientation="portrait"><label>Map 8.</label><caption><p>Collection localities in New Brunswick, Canada of <italic><tp:taxon-name>Leptophloeus</tp:taxon-name></italic> undescribed species.</p></caption><graphic xmlns:xlink="http://www.w3.org/1999/xlink" xlink:href="ZooKeys-179-157-g008.jpg" position="float" orientation="portrait" xlink:type="simple"/></fig></tp:treatment-sec><ref-list><ref id="B2"><mixed-citation xmlns:xlink="http://www.w3.org/1999/xlink" xlink:type="simple"><person-group><name name-style="western"><surname>Bousquet</surname><given-names>Y</given-names></name></person-group> (<year>1991</year>)<article-title> Family Cucujidae: Flat bark beetles.</article-title> In: <person-group><name name-style="western"><surname>Bousquet</surname><given-names>Y</given-names></name></person-group> (<role>Ed</role>). <issue-title>Checklist of beetles of Canada and Alaska.</issue-title><source>Publication 1861/E, Agriculture Canada, Research Branch, Ottawa, Ontario</source>: <fpage>219</fpage>-<lpage>220</lpage>.</mixed-citation></ref><ref id="B8"><mixed-citation xmlns:xlink="http://www.w3.org/1999/xlink" xlink:type="simple"><person-group><name name-style="western"><surname>Thomas</surname><given-names>MC</given-names></name></person-group> (<year>1993</year>)<source> The Flat Bark Beetles of Florida (Coleoptera: Silvanidae, Passandridae, and Laemophloeidae). Arthropods of Florida and Neighboring Land, Volume 15.</source><publisher-name>Florida Department of Agriculture &amp; Consumer Services, Gainesville</publisher-name>, <publisher-loc>Florida</publisher-loc>, <lpage>101</lpage> pp.</mixed-citation></ref></ref-list></tp:taxon-treatment>
